# Supplementary material for: The occupational sitting and physical activity questionnaire (OSPAQ): a validation study with accelerometer-assessed measures
Source: BMC Public Health. 2020 Jul 6;20:1072. doi: 10.1186/s12889-020-09180-9 (PMC7339490; doi:10.1186/s12889-020-09180-9)
Supplement: Supplementary file 2 — Additional file 2. Dataset of the study; Description: The data analysed during this study can be found in this additional file. The dataset includes information about the job type of the participants (i.e. 1 = physically active job; 2 = sedentary job), the OSPAQ (i.e. percentage of time spent sitting, standing, walking, and heavy labour during work), and accelerometer data (i.e. percentage of time spent sitting, standing, walking, and heavy labour). [file 12889_2020_9180_MOESM2_ESM.xlsx]

## Sheet: Blad1
Job type (1= physical active job; 2= sedentary job)	OSPAQ (% sitting)	OSPAQ (% standing)	OSPAQ (% walking)	OSPAQ (%heavy physical demading tasks)	Accelerometers (% sitting)	Accelerometers (% standing)	Accelerometers (% walking)	Accelerometers (% MVPA)
2	90	5	5	0	75.33	9.47	10.29	8.52
1	0	90	5	5	5.46	48.82	10.02	8.47
1	5	40	15	50	7.16	71.87	6.98	4.93
1	0	40	40	20	9.59	46.55	17.31	16.01
1	60	20	10	10	81.23	10.2	5.43	5.13
1	5	45	5	45	8.7	59	6.41	6.27
1	0	30	50	20	15.57	48.91	18.41	14.91
1	50	20	20	10	44.41	38.24	6.94	6.65
1	70	15	15	0	44.93	40.77	7.35	6.34
1	60	10	20	10	71.25	17.8	8.55	7.22
1	90	5	5	0	86.87	5.03	4.29	3.48
1	80	10	10	0	70.4	18.54	7.29	6.79
1	5	60	15	20	19.67	47.1	20.58	14.73
1	5	55	20	20	5.2	78.11	2.67	2.37
1	0	45	30	25	14.36	23.32	19.46	17.26
1	5	50	20	25	14.64	21.32	27.81	27.05
1	5	5	0	90	7.57	63.65	5	4.39
1	0	85	5	10	8.13	62.92	8.65	6.98
1	40	10	50	0	53.1	24	16.48	14.49
1	40	15	40	5	56.53	18.34	17.12	13.6
1	10	35	35	20	45.17	26.69	15	10.92
1	10	30	40	20	24.13	27.64	31.49	30.62
1	10	20	40	30	9.73	23.65	32.04	32.57
1	50	5	45	0	35.96	24.32	23.22	16.17
1	0	85	15	0	7.72	62.75	6.66	5.43
1	10	40	35	15	16.55	44.4	26.49	20.86
1	10	10	60	20	47.71	17.21	20.02	19.56
1	10	25	50	15	13.33	28.42	29.62	30.82
1	10	0	80	10	14.63	27.51	31.84	30.97
1	0	30	50	20	6.76	29.2	39.6	30.8
2	90	5	5	0	83.75	10.41	3.24	3.21
1	80	10	10	0	73.87	15.37	6.6	6.19
1	10	15	25	50	12.36	28.72	34.3	35.05
1	5	90	5	0	16.84	65.3	6.83	6.46
1	0	45	45	10	9.8	26.74	19.71	19.22
2	65	15	15	5	48.62	23.42	15.43	13.75
1	5	5	10	80	32.06	35.9	17.73	14.18
1	5	15	50	30	10.22	19.21	37.43	39.29
1	85	8	7	0	80.21	10.8	6.58	5.38
1	15	30	35	20	68.55	19.55	6.55	4.82
1	20	10	50	20	25.57	28.95	29.19	25.45
1	5	5	85	5
1	40	10	30	20	36.74	31.3	22.29	20.25
1	5	80	5	10	10.69	56.14	5.78	5.46
1	90	3	7	0	80.77	11.36	5.28	4.65
1	30	30	30	10	54.85	16.92	17.76	17.6
1	1	1	49	49	13.57	31.14	25.19	20.27
1	5	10	85	0	15.24	17.92	36.09	39.6
1	80	7	13	0	71.03	11.52	11.39	10.18
1	10	40	20	30	13	22.44	35.69	25.31
1	0	0	60	40	21.16	15.91	16.26	17.05
1	15	10	60	5	15.15	19.39	25.73	24.51
1	12	10	18	60	17.57	26.88	28.27	27.91
1	0	15	35	50	19.01	21.16	32.1	27.38
2	75	10	15	0	74.9	12.1	7.93	7.2
1	5	30	30	35	7.11	30.55	34.77	25.62
1	5	25	60	10	9.36	19.05	37.31	36.3
1	10	30	30	30	4.65	28.52	27.24	24.08
1	0	5	70	25	5.56	34.69	21.11	20.54
1	5	20	35	40	5.68	34.32	37.55	29
1	4	10	40	46	14.21	24.31	25.64	17.87
1	5	80	5	10	10.11	65.68	8.56	5.39
1	0	80	10	10	5.21	67.24	4.58	4.08
1	10	20	50	20	22.98	32.74	26.51	24.96
1	10	80	10	0	10.69	65.3	4.57	4.36
1	30	50	20	0	22.69	46.27	11.11	10.74
1	80	5	15	0	64.08	17.5	12.13	11.12
1	5	10	65	20	14.71	38.13	21.93	18.91
1	5	45	45	5	20.14	47.19	16.52	13.62
1	5	90	5	0	8.79	70.97	6.08	5.98
1	5	45	10	40	8.02	60.97	6.92	6.79
1	5	80	5	10	1.18	27.35	23.53	18.53
1	5	80	10	5	7.79	63.54	5.06	4.14
1	10	0	80	10	64.17	16.7	12.99	12.92
1	85	5	10	0	72.47	13.35	10.79	9.4
1	10	30	30	30	13.33	33.37	19.12	13.43
2	80	5	15	0	80.43	9.34	7.33	6.78
1	50	0	50	0	65.56	14.55	13.63	10.45
1	30	10	40	20	18.01	39.98	25.5	13.49
1	0	10	40	50
1	4	4	2	90	4.84	65.15	8.82	8.11
1	20	30	50	0	24.49	54.72	11.35	11.77
1	20	60	15	5	22.53	51.16	12.84	8
1	25	50	20	5	34.2	36.58	16.54	16.14
2	60	30	10	0	65.78	19.31	8.6	6.52
2	70	10	15	5	85.92	9.1	3.71	3.42
1	92	2	5	1	45.67	29.46	9.07	8.02
1	5	40	40	15	8.95	15.02	43.79	39.05
1	30	30	30	10	16.78	41.64	29.61	16.29
1	65	30	5	0	31.26	52.99	9.04	5.37
1	30	50	15	5	26.73	54.49	9.19	8.98
1	5	40	20	35	24.97	33.05	22.28	21.05
1	80	0	20	0	72.89	14.94	7.71	6.18
1	5	5	70	20	14.48	20.1	32.9	30.93
1	5	10	45	40	24.77	23.12	31.76	30.6
1	35	5	30	30	63.25	9.44	16.59	11.4
1	0	10	80	10	7.73	30.25	30.29	24.72
1	0	20	50	30	14.02	15.03	40.83	33.75
1	10	30	30	30	17.8	12.24	44.35	32.44
2	15	60	10	5	48.56	30.33	14.71	11.49
1	2	60	2	36	9.21	56.47	5.91	5.05
1	5	5	60	30	11.88	37.76	24.71	22.24
1	5	10	20	85	12.77	18.01	43.62	30.82
1	0	70	20	10	9.75	34.04	32.56	28.77
1	5	40	30	25	19.64	22.49	32.63	24.4
1	0	20	30	50	51.11	12.27	19.92	17.83
2	90	5	5	0	75.64	16.82	4.65	4.56
1	10	10	75	5	28.66	25.56	27.47	26.71
1	75	5	20	0	68.72	14.38	12.45	9.67
1	5	40	25	30	71.6	26.01	0	0
1	20	50	10	20	50.58	28.23	12.72	11.68
1	10	10	50	30	29.63	41.5	15.88	14.63
1	5	5	30	60	38.75	37.56	10.94	10.38
1	20	25	20	35	49.37	33.03	11.26	9.67
1	20	50	10	20	5.57	70.24	7	6.86
1	10	20	20	50	45.17	30.58	12.21	9.21
1	20	10	20	50	35.4	34.85	14.43	12.3
1	20	20	40	20	40.03	32.82	18.02	14.8
1	20	50	10	20	44.99	31.64	9.37	8.58
1	30	20	30	20	39.58	30.88	15.13	14.25
1	20	10	30	40	39.78	32.49	15.84	15.02
1	20	30	30	20	34.54	28.83	20.79	17.42
1	1	4	20	75	51.63	30.26	6.45	5.97
1	20	15	25	40	41.69	34.69	12.94	10.25
1	10	40	40	10	51.96	25.7	13.72	11.24
1	10	10	30	50	51.81	24.18	13.4	10
1	10	10	40	40	37.54	28.21	18.58	14
1	70	10	20	0	77.2	8.28	11.42	9.85
1	10	20	30	40	29.53	38.05	18.47	15.91
1	15	30	15	40	36.12	28.78	17.24	16.04
2	20	10	30	40	35	26.42	22.75	15.87
2	30	50	15	5	28.4	44.1	15.01	13.3
1	5	10	25	60	16.09	52.25	14.32	13.49
2	90	5	5	0	0.66	91.78	2.14	2.08
1	5	15	40	40	19.94	52.56	14.94	15
1	15	20	20	45	28.38	38.18	20.55	14.85
1	10	70	15	5	24.15	41.83	19.16	17.89
1	10	10	30	50	22.48	51.99	15.57	13.33
1	5	9	35	51	37.12	36.39	14.36	12.9
1	5	20	35	40	57.91	33.47	2.01	1.85
1	2	24	24	50	34.62	27.83	25.12	23.15
1	10	30	30	30	28.18	43.42	18.25	17.33
1	20	30	30	20	18.26	44.41	19.09	18.41
1	90	2	8	0	75.86	13.68	7.3	6.78
1	3	10	80	7	35.46	40.33	14.42	13.17
1	25	30	30	5	36.05	41.26	11.9	11.37
1	25	45	20	10	29.18	41.29	15.65	14.83
1	5	10	25	60	55.01	20.68	8.28	17.7
1	5	25	60	40	19.12	46.29	18.01	17.26
1	25	35	35	5	63.75	23.5	9.13	6.88
1	5	10	25	60	31.54	30.86	18.19	17.27
2	38	25	12	25	48.5	21.81	15.88	14
1	10	20	30	40	51.56	25.24	13.81	13.06
2	9	52	30	9	15.71	52.01	17.77	16.31
1	0	99	1	0	10.15	59.84	15.37	13.39
1	10	80	5	5	11.52	60.67	14.76	14.1
1	1	65	24	10	17.82	52.79	15.19	14.67
1	10	50	30	10	25.19	44.02	19.5	15.19
1	70	5	20	5	59.07	26.28	10.16	8.73
1	10	20	50	20	30.55	39.96	19.08	17.32
1	0	90	5	5	11.24	59.14	16.64	15.8
1	15	30	35	20	26.17	41.1	19.11	17.72
2	75	5	20	0	45.51	42.07	6.78	5.85
1	5	65	20	10	33.36	45.62	8.2	6.74
1	15	50	25	10	15.41	44.82	25.76	26.12
2	10	55	5	30	17.82	50.17	13.91	9.97
1	5	5	75	15	14.03	54.79	20.59	17.81
2	0	40	40	20	17.63	57.27	10.98	9.23
1	15	50	35	0	10.12	54.77	16.95	15.38
1	20	20	40	20	24.57	49.09	18.91	16.23
2	18	57	8	27	20.48	54.32	11.78	9.86
1	40	10	40	10	53.84	27.77	11.83	11.65
1	5	50	35	10	11.9	20.6	9.91	11.43
1	10	38	38	15	15.62	36.29	27.2	21.81
2	50	20	20	10	42.69	24.91	18	16.74
1	1	60	30	9	9.41	57.67	18.6	17.83
2	5	60	25	20	14.23	57.82	11.81	11
1	5	50	40	5	22.01	46.77	21.77	20.71
1	2	62	28	8	8.94	58.91	22.2	21.39
1	5	15	40	40	17.11	52.5	18.27	15.91
1	20	30	20	30	10.8	53.25	18.96	13.52
1	1	80	12	6	10.7	67.24	6.98	8.52
1	3	30	60	7	19.31	45.78	19.54	17.8
1	20	10	40	30	18.51	44.08	20.43	19.23
1	20	20	50	10	13.69	47.02	23.59	21.27
1	15	10	65	10	11.94	54.88	19.88	18.47
1	1	60	30	9	16.5	52.5	19	19.67
1	15	60	10	15	19.97	44.44	18.41	16.08
1	5	70	10	15	20.1	58.13	10.41	9.26
1	5	45	45	5	14.5	63.43	11.45	9.42
1	50	10	30	10	79.17	13.83	4.33	3.83
1	10	75	10	5	10.83	63.73	13.09	11.41
1	10	60	10	20	8.65	52.42	19.93	16.71
1	20	45	30	5	48.52	30.59	14.66	14.66
2	5	20	35	40	45.08	36.28	10.77	10.39
2	15	40	35	10	44.56	40.84	9.38	8.17
1	20	20	40	20	30.28	40.86	18.29	17.06
1	15	25	55	5	28.2	49.77	12.21	11.8
1	5	5	20	70	29.88	46.76	13.51	12.32
2	5	35	60	0	14.27	38.92	11.82	11.2
1	10	40	30	20	41.57	40.22	12.24	11.13
1	15	40	35	10	19.84	57.56	11.54	10.91
1	10	15	60	15	25.44	53.12	11.84	11.2
1	5	40	20	35	33.52	45.24	14.01	12.63
1	999	999	999		29.73	50.12	12.13	10.7
2	15	50	30	5	15.56	61.53	14.34	12.68
1	35	40	20	5	21.75	54.86	13.63	13.21
1	5	10	70	15	35.35	57.29	0	0
1	10	30	50	10	40.36	41.16	12.37	10.27
2	10	35	35	10	33.45	47.83	13.46	12.58
1	20	50	25	5	31.28	51.22	9.24	7.94
1	10	40	30	20	28.2	41.15	18.62	15.83
1	10	50	35	5	13.52	63.52	13.64	13.36
1	10	30	30	30	17.63	56.95	15.24	13.65
2	50	33	11	6	61.35	25.32	10.25	9.63
2	10	58	30	2	27.65	52.54	12.94	11.75
2	50	10	40	0	61.46	26.13	6.36	6.36
1	15	15	35	35	31.2	34.88	13.18	11.24
2	10	55	25	10	35.01	42.89	11.19	9.44
1	30	20	30	20	30.2	44.39	14.47	11.59
1	10	30	30	30	32.54	43.91	15.09	13.24
2	5	35	45	15	25.59	52.07	11.33	10.33
1	20	30	30	20	42.69	46.03	6.24	5.56
1	5	10	65	20	18.77	48.51	18.53	17.22
1	3	50	27	20	14.7	59.83	11.62	10.28
1					22.57	45.13	14.95	14.45
1	7	10	80	3	17.73	54.69	15.55	14.34
1	10	35	45	10	19.25	53.4	12.38	12.61
1	5	35	35	25	22.74	48.96	13.95	13.05
1	5	50	30	15	17.21	50.5	16.5	15.31
1	10	50	20	20	52	28.53	11.82	11.05
1	15	20	20	45	1.92	71.99	5.27	5.27
1	5	30	40	25	18.74	58.81	11.79	10.55
1	10	35	45	10	25.83	45.19	14.47	10.97
1	10	15	40	35	24.98	46.68	11.83	10.94
1	10	20	30	40	22.06	54.4	11.91	9.03
1	10	20	40	30	21.85	50.52	14.71	13.28
1	10	40	30	20	45.74	25.91	10.29	14.88
					24.69	36.31	17.92	16.73
1	10	40	20	20	12.25	56.93	14.73	14.36
1	10	40	40	10	20.91	52.97	15.89	15.37
2	90	0	10	0	85.26	6.46	6.28	5.41
1	30	30	30	10	63.36	21.96	8.66	7.95
1					28.98	47.64	12.37	10.31
2	50	20	30	0	56.01	28.64	9.73	9.09
1	70	9	20	1	77.42	9.62	8.98	6.68
2	70	15	10	5	90.03	3.39	3.92	4.22
2	97	0	3	0	95.72	1.56	1.76	1.72
2	70	5	25	0	64.11	19.4	12.04	11.28
2	85	5	5	5	62.47	13.86	12.96	12.42
2	60	5	35	0	81.23	9.21	4.02	6.23
2	90	5	5	0	69.06	17.83	8.87	9.03
2	70	10	20	0	69.04	13.78	11.52	11.35
1	80	10	10	0	2.62	88.94	2.79	2.93
1	90	5	5	0	80.37	9.63	5.95	6.21
1	85	5	10	1	89.09	4.94	3.73	3.8
2	25	20	50	5	22.75	44.05	19.28	20.72
1	5	25	50	20	72.09	0.18	0	23.11
1	5	25	20	50	23.02	38.05	23.64	14.08
1	0	50	50	0	27.23	34.45	26.3	22.1
1	30	15	50	5	21.81	34.95	25.91	23.95
1	80	0	15	5	44.97	21.21	23.03	15.23
1	5	15	80	0	19.23	41.13	30.02	22.26
1	10	40	40	10	16.6	40.49	28.73	22.57
1	5	25	35	35	30.5	20.41	13.58	22.8
1	2	20	58	20	9.91	36.42	33.11	24.53
1	65	5	20	10	58.89	16.08	15.3	12.35
1	20	20	55	5	4.34	70.51	12.12	10.99
1					25.61	35.68	22.01	16.93
1	5	45	45	5	8.68	41.99	33.31	12.44
1	0	45	50	5	10.68	45.41	20.37	16.44
1	0	50	50	0	10.36	35.1	33.05	24.14
1	0	20	70	10	1.68	32.77	32.02	22.69
1	0	20	20	60	7.56	44.3	27.05	28.79
1	5	15	50	30	25.61	45	15.85	11.13
1	10	40	20	30	40.41	30.06	19.03	18.28
1	20	15	50	15	36.96	36.58	15.88	13.26
1	10	10	40	40	4.09	65.65	14.75	9.26
1	50	10	35	5	64.78	21.76	9.37	9.3
1	10	40	20	30	45.14	27.81	16.44	16.48
1	5	20	30	45	21.88	41.75	22.44	19.06
1	0	90	0	10	8.37	56.77	24.62	19.97
1	5	30	15	50	39.73	17.25	29.33	20.87
1	60	15	15	10	56.78	22.06	12.79	9.76
1	5	40	40	15	5.27	46.77	21.97	11.56
1	45	5	40	10	36.73	16.7	18.75	17.37
1	0	90	10	0	0.29	43.62	25.41	23.43
1	25	30	30	15	38.48	31.67	17.96	15.36
1	0	80	10	10	21.18	37.39	23.45	18.32
1	50	0	30	20	60.39	17.39	15.31	12.34
1	50	20	30	0	65.36	23.71	6.7	6.08
1	5	10	80	5	37.24	38.67	16.36	8.27
2	90	5	5	0	85.14	7.41	3.9	3.28
2	85	7	8	0	81.16	10.52	5.56	4.09
2	85	5	8	2	72.54	13.79	8.11	7.98
2	90	5	5	0	81.86	11.34	4.18	4.42
2	85	5	10	0	83.6	8.43	4.67	4.84
1	85	5	10	0	84.47	7.18	5.53	4.82
2	94	3	3	0	81.64	10.24	4.31	3.9
	10	10	75	5	49.65	30.05	14.62	12.21
2	80	2	18	0	48.32	26.77	15.64	14.95
1	40	20	40	0	47.76	25.5	17.84	14.37
2	25	25	25	25	41.44	33.67	14.73	12.79
2	90	5	5	0	85.08	5.23	7.31	6.54
2	70	15	15	0	63.51	18.97	10.61	10.36
2	80	10	10	0	80.91	8.96	5.33	6.55
1	55	4	40	1	41.11	32.05	14.26	8.5
1	10	5	55	30	23.01	44.28	17.72	14.55
1	20	40	40	0	29.66	40.6	21.28	22.19
1	20	20	40	20	33.94	36.13	22.71	21.42
1	2	35	35	28	4.43	32.76	24.21	18.56
1	0	50	35	15	16.28	45.13	23.75	18.96
1	0	30	30	40	29.07	32.21	21.21	14.71
1	20	30	40	10	15.56	45.94	20.88	13
1	10	40	40	10	16.12	50.23	14.37	9.32
1	5	45	50	0	19.7	42.16	22.55	20.65
1	5	15	30	50	17.51	24.85	30.14	23.78
1	5	25	50	20	12.19	20.25	39.44	37.19
1	25	25	40	10	39.16	31.64	19.7	11.07
1	10	30	30	30	23.15	37.91	19.56	16.41
1	0	45	45	10	14.38	47.86	22.97	19.25
1	5	45	45	5	7.17	48.89	17.43	15.32
1					2.98	35.29	10.44	9.38
2	90	5	5	0	61.91	20.08	11.5	9.86
1	5	45	40	10	8.51	35.01	28.51	18.86
1	10	30	30	30	10.12	69.53	11.18	10.52
1	5	45	45	5	34.4	26.23	13.84	14.05
1	90	5	5	0	51.5	21.64	13.39	10.99
2	85	10	5	0	1.69	87.15	4.16	2.82
2	50	0	50	0	62.55	15.42	16.21	16.71
2	80	10	10	0	57.33	10.27	7.76	4.8
	0	80	20	0	12.26	43.85	19.09	17.3
1	0	5	5	90	13.32	56.9	15.25	10.83
					9.62	64.15	14.17	13.54
1	10	10	10	70
1	75	10	15	0	53.35	30.06	10.73	8.16
1	0	50	50	0	10.27	41.53	19.97	14.84
1	20	20	10	50	41.54	19.31	11.56	8.62
1	0	50	40	10	9.53	53.04	15.04	8.04
1	0	50	0	50	18.61	30.76	20.41	19.8
1	0	90	5	5	15.73	36.88	14.47	11.05
1	20	30	30	20	20.67	30.07	22.86	23.29
2	0	39	1	60	19.42	50.44	14.5	8.6
1	5	80	10	5	15.91	49.62	16.29	11.97
1					10.87	54.38	13.76	9.93
1	5	30	30	35	35.02	35.65	21.66	13.95
1	25	25	25	25	2.29	26.31	5.99	4.95
1	70	10	10	10	14.65	62.48	10.12	8.85
	5	70	15	10	0.85	0	0	12.9
1	70	0	30	0	23.34	34.51	8.55	8.1
1	5	90	5	0	22.1	29.64	28.06	28.26
1	5	25	40	30	12.11	39.42	22.07	18.03
1	80	0	15	5	62.07	13.38	13.26	14.5
1	85	5	5	5	59.47	19.71	11.12	11.11
1	0	50	50	0	19.75	34.16	15.5	9.03
1	5	50	40	5	22.66	29.35	17.85	14.67
1	5	20	70	5	19.27	39.6	15.91	14.72
2	60	10	20	10	66.77	17.21	10.81	10.44
1	60	15	10	15	72.86	9.76	8.99	9.17
1	1	45	9	45	18.75	24.1	26.5	18.09
1	70	10	10	10	61.26	22.5	7.03	6.07
1	5	43	43	10	15.99	38.15	22.45	10.91
1	5	90	5	0	25.44	25.73	24.85	22.59
1	30	0	60	10	56.7	21.21	14.1	14.23
1	40	29	29	2	45.64	33.94	11.01	5.6
1	60	10	25	5	67.08	16	10.59	9.75
1					41.16	35.65	14.59	8.78
2	80	17	3	0	79.35	11.92	5.69	5.32
1					44.63	39.87	9.45	8.48
1	57	15	27	1	51.77	31.22	9.85	8.04
1	20	30	40	10	47.9	35.42	8.57	8.22
1	70	10	15	5	0.89	85.38	6.95	6.35
1	20	35	40	5	50.51	27.72	14.6	13.52
2	85	5	5	5	72.28	19.54	4.91	3.37
1	20	50	20	10	46.78	34.78	12.1	8.42
2	95	2	3	0	82.68	10.35	4.63	4.17
1					52.18	28.65	14.63	12.5
1	10	60	30		20.39	51.93	18.16	16.53
2	85	10	5	0	58.83	27.38	8	7.59
1	25	40	30	5	22.16	54.88	14.21	11.81
1	50	15	25	10	62.82	19.85	12.01	10.97
1	90	5	5	0	86.39	8.16	3.41	3.45
1	85	5	10	0	59.1	20.56	10.55	8.83
1					62.58	22.1	9.73	7.77
1	20	20	40	20	72.1	15.94	7.37	6.31
1					58.83	30.44	5.98	5.91
1	30	30	30	10	57.73	25.92	9.96	9.44
1	15	30	50	5	26.6	40.97	23.56	21.73
2			10	0	74.37	14.21	8.44	9.07
1					52.78	32.97	9.81	7.07
1	80	0	20	0
1	60	20	20	0	45.16	31.29	14.97	12.99
1					37.71	34.59	15.85	13.47
2	70	10	20	0	66.87	25.95	4.15	3.93
2	96	2	2	0	81.03	10.86	4.09	3.77
1	10	30	50	10	80.82	11.47	4.17	3.9
2	85	5	10	0	19.04	45.59	21.67	20.36
1					30.76	37.27	17.7	14.04
1	30	30	40	10	28.85	38.47	15.14	12.29
1	10	65	20	5	22.28	44.84	18.82	18.89
1	30	40	30	0	37.12	39.7	13.04	12.7
